# Supplementary material for: Nomogram-Based Mortality Prediction in Acute Pulmonary Embolism Using Inflammatory Biomarkers and the Simplified Pulmonary Embolism Severity Index
Source: J Clin Med. 2026 Jun 11;15(12):4531. doi: 10.3390/jcm15124531 (PMC13302099; doi:10.3390/jcm15124531)
Supplement: Supplementary file 1 [file jcm-15-04531-s001.zip]

Archive with 2 entries (2 files):
- Table S1-STROBE-checklist-v4-combined.pdf
- Table S2-Tripod-Checklist-Prediction-Model-Development-and-Validation.pdf
